# Supplementary material for: Insights into the Interaction of Lysosomal Amino Acid Transporters SLC38A9 and SLC36A1 Involved in mTORC1 Signaling in C2C12 Cells
Source: Biomolecules. 2021 Sep 6;11(9):1314. doi: 10.3390/biom11091314 (PMC8467208; doi:10.3390/biom11091314)
Supplement: Supplementary file 1 [file biomolecules-11-01314-s001.zip]

Archive with 2 entries (2 files):
- Supplemental Figures.pptx
- Supplemental Tables.xlsx
