# Supplementary material for: Insights into the Interaction of Lysosomal Amino Acid Transporters SLC38A9 and SLC36A1 Involved in mTORC1 Signaling in C2C12 Cells
Source: Biomolecules. 2021 Sep 6;11(9):1314. doi: 10.3390/biom11091314 (PMC8467208; doi:10.3390/biom11091314)
Supplement: Supplementary file 1 [file biomolecules-11-01314-s001.zip › Supplemental Tables.xlsx]

## Sheet: Supplemental Table S1
Supplemental Table S1. Amino acids composition in special cell culture medium
Component	Physiological concentration（μM）	(mg/L)	+Arg(mg/L)	+Leu(mg/L)	+Gln(mg/L)
L-Arginine·HCl	100	21.07	21.07
L-Histidine	100	15.52
L-Isoleucine	150	19.68
L-Leucine	200	26.24		26.24
L-Lysine·HCl	200	36.54
L-Methionine	75	11.19
L-Phenylalanine	100	16.52
L-Threonine	200	23.82
L-Tryptophan	75	15.32
L-Valine	250	29.28
L-Alanine	350	31.19
L-Proline	200	23.02
L-Asparagine·H2O	50	7.51
L-Aspartic acid	20	2.66
L-Cystine·HCl·H2O	75	13.17
L-Glutamic acid	75	11.03
L-Glutamine	500	73.1			73.1
Glycine	250	18.78
L-Serine	200	21.02
L-Tyrosine	100	18.12
1 20 kinds of amino acids mentioned above were added to DMEM without amino acid (all elements necessary for cell culture except amino acid were in the DMEM) according to proportion.

## Sheet: Supplemental Table S2
Supplemental Table S2. Proteomic data of differentially expressed proteins
Gene Name	Score	Mass	Matches	Sequences	emPAI
SVIL	484	244551	25 (16)	21 (13)	0.19
IGHV3-1	193	13215	4 (3)	1 (1)	0.58
IGHG	180	36936	21 (6)	11 (4)	0.54
TMOD3	92	39592	11 (2)	8 (2)	0.17
LMO7	85	134554	8 (3)	6 (3)	0.07
ARPC5	84	9747	3 (2)	2 (2)	0.84
IGHV1-31	70	11073	4 (3)	4 (3)	1.25
TMOD2	59	39487	3 (1)	3 (1)	0.08
RPL12	54	17965	3 (1)	3 (1)	0.19
S100A4	54	11943	1 (1)	1 (1)	0.29
TUBB2A	54	50274	8 (1)	5 (1)	0.07
RPS17	49	15571	1 (1)	1 (1)	0.22
TUBA1B	49	50804	2 (1)	2 (1)	0.06
ADAMTS10	45	30704	7 (3)	4 (2)	0.23
AKT1S1	44	35845	1 (1)	1 (1)	0.09
TTC22	39	63688	3 (2)	1 (1)	0.05
SHQ1	38	64046	3 (1)	2 (1)	0.05
IGHV2-9	36	12697	2 (1)	2 (1)	0.27
IGHV10-3	36	13707	2 (1)	2 (1)	0.25
CSNK1G2	36	47951	3 (1)	2 (1)	0.07
EIF2AK4	35	187981	13 (1)	8 (1)	0.02
CCDC88C	34	227423	14 (1)	9 (1)	0.01
PA2G4	34	44013	2 (1)	2 (1)	0.07
C87499	33	58818	4 (2)	3 (1)	0.06
FAM21	33	145338	3 (1)	3 (1)	0.02
GM17430	31	17837	5 (1)	4 (1)	0.19
GPAA1	31	68247	1 (1)	1 (1)	0.05
RPS11	30	18590	3 (2)	3 (2)	0.4
1700008F21RIK	29	44178	6 (1)	3 (1)	0.07
RPL23A	29	17684	2 (1)	2 (1)	0.19
GM10073	28	11540	1 (1)	1 (1)	0.3
PUS7L	26	79946	9 (1)	5 (1)	0.04
MTX1	26	21418	1 (1)	1 (1)	0.16
LGR4	25	105908	2 (1)	1 (1)	0.03
SPHKAP	25	187601	14 (1)	5 (1)	0.02
PITRM1	25	118438	5 (1)	1 (1)	0.03
NAA15	25	102342	13 (1)	9 (1)	0.03
RPS6KC1	25	2430	6 (1)	4 (1)	1.61
SUGP1	25	72718	4 (1)	2 (1)	0.05
KSR1	24	8965	3 (1)	1 (1)	0.39
UCHL4	24	26604	2 (1)	1 (1)	0.13
ANXA3	24	36533	8 (1)	1 (1)	0.09
SACS	24	525942	8 (1)	7 (1)	0.01
FOXP1	23	13108	8 (1)	4 (1)	0.26
HSPA4L	23	95178	5 (1)	3 (1)	0.03
MAP4	22	94859	5 (1)	3 (1)	0.03
RRM1	21	91008	4 (1)	2 (1)	0.04
DDX24	20	97053	6 (1)	5 (1)	0.03
AKR7A2	20	41042	2 (1)	1 (1)	0.08
FZR1	20	45125	4 (1)	3 (1)	0.07
ORAI3	19	31566	1 (1)	1 (1)	0.11
SLC26A11	19	64638	1 (1)	1 (1)	0.05
PLA2G4C	19	68410	8 (1)	5 (1)	0.05
GCC1	19	87795	11 (1)	9 (1)	0.04
CBR4	18	15263	1 (1)	1 (1)	0.22
TBX3	18	79509	1 (1)	1 (1)	0.04
CGN	17	136593	16 (1)	12 (1)	0.02
EXOC8	17	81668	7 (1)	4 (1)	0.04
TADA2B	16	40319	4 (1)	3 (1)	0.08
KAT8	15	53054	2 (1)	1 (1)	0.06
TIMM23	15	8011	2 (1)	1 (1)	0.44
WDR13	14	24796	5 (1)	3 (1)	0.14
